# Supplementary material for: Using the Cocrystal Approach as a Promising Drug Delivery System to Enhance the Dissolution and Bioavailability of Formononetin Using an Imidazole Coformer
Source: Pharmaceuticals (Basel). 2024 Oct 28;17(11):1444. doi: 10.3390/ph17111444 (PMC11597446; doi:10.3390/ph17111444)
Supplement: Supplementary file 1 [file pharmaceuticals-17-01444-s001.zip]

Archive with 1 entries (1 files):
- pharmaceuticals-3208697-supplementary.jpg
